# Supplementary material for: Presence of heat shock protein 47-positive fibroblasts in cancer stroma is associated with increased risk of postoperative recurrence in patients with lung cancer
Source: Respir Res. 2020 Sep 14;21:234. doi: 10.1186/s12931-020-01490-1 (PMC7488681; doi:10.1186/s12931-020-01490-1)
Supplement: Supplementary file 2 — Additional file 2. Risk factors for death [file 12931_2020_1490_MOESM2_ESM.xlsx]

## Sheet: Sheet1
Additional file 2. Risk factors for death
Characteristics	Univariate analysis					Multivariate analysis
	OR		(95%CI)		P value	OR		(95%CI)		P value
Age	1.0554		(1.007-1.109)		p=0.028*	1.046		(0.978-1.124)		p=0.191
Sex Male	22.5		(4.535-408.2)		p<0.001*	5.33		(0695-114.7)		p=0.115
BMI (kg/m²)	1.186		(0.993-1.445)		p=0.059
History of smoking	11.7		(3.243-75.17)		p<0.001*	4.858		(0.626-106.9)		p=0.142
Pulmonary function test
%VC	0.972		(0.944-1.000)		p=0.042*	0.992		(0.960-1.025)		p=0.613
FEV1/FVC	0.972		(0.930-1.015)		p=0.206
%DLCO	0.997		(0.977-1.016)		p=0.740
KL-6	1.003		(1.000-1.007)		p=0.059
Adenocarcinoma	0.099		(0.038-0.243)		p<0.001*	0.448		(0.115-1.730)		p=0.241
HSP47 expression in lung cancer (Positive)	0.825		(0.362-1.866)		p=0.644
Number of HSP47-positive fibroblast (High)	4.627		(1.990-11.23)		p<0.001*	2.07		(0.573-7.450)		p=0.263
*; P value < 0.05, Logistic regression analysis, OR; odds ratio, CI; confidence interval, BMI; body mass index, DLCO; diffusing capacity for carbon monoxide,
