# Supplementary material for: Presence of heat shock protein 47-positive fibroblasts in cancer stroma is associated with increased risk of postoperative recurrence in patients with lung cancer
Source: Respir Res. 2020 Sep 14;21:234. doi: 10.1186/s12931-020-01490-1 (PMC7488681; doi:10.1186/s12931-020-01490-1)
Supplement: Supplementary file 4 — Additional file 4. Risk factors for recurrence of adenocarcinoma [file 12931_2020_1490_MOESM4_ESM.xlsx]

## Sheet: Sheet1
Additional file 4. Risk factors for recurrence of adenocarcinoma
Characteristics	Univariate analysis					Multivariate analysis
	OR		(95% CI)		P value	OR		(95% CI)		P value
Age	1.029		(0.949-1.056)		p=0.982
Sex Male	4.667		(1.400-21.34)		p=0.011*	1.574		(0.246-11.18)		p=0.633
BMI (kg/m²)	1.118		(0.883-1.492)		p=0.387
History of smoking	5.059		(1.468-23.51)		p=0.009*	3.204		(0.559-23.69)		p=0.199
Pulmonary function test
%VC	0.997		(0.963-1.030)		p=0.838
FEV1/FVC	0.991		(0.939-1.050)		p=0.751
%DLCO	1.005		(0.981-1.029)		p=0.696
KL-6	0.999		(0.993-1.005)		p=0.812
HSP47 expression in lung cancer (Positive)	0.684		(0.237-1.997)		p=0.480
Number of HSP47-positive fibroblasts (High)	3.75		(1.263-12.72)		p=0.017*	3.289		(0.966-13.24)		p=0.057
*; P value < 0.05, Logistic regression analysis OR; odds ratio, CI; confidence interval, BMI; body mass index, DLCO; diffusing capacity for carbon monoxide
